# Supplementary material for: Identification of the metabolic remodeling profile in the early-stage of myocardial ischemia and the contributory role of mitochondrion
Source: Bioengineered. 2022 Apr 26;13(4):11106–21. doi: 10.1080/21655979.2022.2068882 (PMC9161979; doi:10.1080/21655979.2022.2068882)
Supplement: Supplemental Material [file KBIE_A_2068882_SM9856.zip]

Archive with 5 entries (4 files):
- supplementary/
- supplementary/editorial.pdf
- supplementary/Ethical approval.jpg
- supplementary/Supplementary Figure 1.tif
- supplementary/Supplementary Figure 2.tif
